# Supplementary material for: BubR1 alterations that reinforce mitotic surveillance act against aneuploidy and cancer
Source: eLife. 2016 Aug 16;5:e16620. doi: 10.7554/eLife.16620 (PMC4987139; doi:10.7554/eLife.16620)
Supplement: Table 1—source data 1. — DOI: http://dx.doi.org/10.7554/eLife.16620.006 [file elife-16620-table1-data1.xlsx]

## Sheet: Table_1_Source_data
Table 1 – Source data
	Total Cells	Wild-type	FL-Bub1b	Bub1bΔI	Bub1bΔN	Bub1bN
		50	50	50	50	50
		50	50	50	50	50
		50	50	50	50	50
		50			50
		50			50
	Sum	250	150	150	250	150
	Aneuploid figures (%)	Wild-type	FL-Bub1b	Bub1bΔI	Bub1bΔN	Bub1bN
		12	8	10	16	4
		10	14	10	18	6
		0	8	4	10	8
		16			24
		8			24
	AVG	9.2	10	8	18.4	6
	SD	5.93296	3.4641	3.4641	5.89915	2
	SEM	3.4254	2	2	3.40588	1.1547
	p value relative to WT (two-tailed, unpaired T-test)		0.841348	0.764492	0.0393922	0.412773
