# Supplementary material for: BubR1 alterations that reinforce mitotic surveillance act against aneuploidy and cancer
Source: eLife. 2016 Aug 16;5:e16620. doi: 10.7554/eLife.16620 (PMC4987139; doi:10.7554/eLife.16620)
Supplement: Table 2—source data 1. — DOI: http://dx.doi.org/10.7554/eLife.16620.008 [file elife-16620-table2-data1.xlsx]

## Sheet: Table_2 _source_data
Table 2 – source data
	Total Cells	Wild-type	FL-Bub1b	Bub1bΔI	Bub1bΔN	Bub1bN
		35	33	31	28	30
		28	36	34	35	34
		31	36	32	38	31
	Sum	94	105	97	101	95
	Cells with segregation defects (%)	Wild-type	FL-Bub1b	Bub1bΔI	Bub1bΔN	Bub1bN
		14.2857	18.1818	9.67742	21.4286	26.6667
		17.8571	19.4444	14.7059	17.1429	5.88235
		16.129	13.8889	12.5	18.4211	19.3548
	AVG	16.0906	17.1717	12.2944	18.9975	17.3013
	SD	1.78602	2.91226	2.52053	2.20024	10.5432
	SEM	1.03116	1.6814	1.45523	1.27031	6.08714
	p value relative to WT (two-tailed, unpaired T-test)		0.612771	0.10038	0.15027	0.854096
	Metaphases with misaligned chromosomes (%)	Wild-type	FL-Bub1b	Bub1bΔI	Bub1bΔN	Bub1bN
		0	0	0	0	3.33333
		0	8.33333	0	2.85714	0
		0	0.0555556	3.125	0	6.45161
	AVG	0	2.7963	1.04167	0.952381	3.26165
	SD	0	4.7953	1.80422	1.64957	3.2264
	SEM	0	2.76856	1.04167	0.952381	1.86277
	p value relative to WT (two-tailed, unpaired T-test)		0.369622	0.373901	0.373901	0.15484
	Anaphases with lagging chromosomes (%)	Wild-type	FL-Bub1b	Bub1bΔI	Bub1bΔN	Bub1bN
		0	6.06061	0	7.14286	0
		10.7143	2.77778	2.94118	5.71429	0
		6.45161	0	0	7.89474	6.45161
	AVG	5.72197	2.94613	0.980392	6.91729	2.15054
	SD	5.39428	3.03381	1.69809	1.10759	3.72484
	SEM	3.11439	1.75157	0.980392	0.639466	2.15054
	p value relative to WT (two-tailed, unpaired T-test)		0.480622	0.220085	0.726033	0.398784
	Anaphases with chromosome bridges (%)	Wild-type	FL-Bub1b	Bub1bΔI	Bub1bΔN	Bub1bN
		14.2857	15.1515	9.67742	14.2857	23.3333
		10.7143	8.33333	11.7647	8.57143	5.88235
		12.9032	8.33333	9.375	10.5263	6.45161
	AVG	12.6344	10.6061	10.2724	11.1278	11.8891
	SD	1.80083	3.93648	1.30121	2.90424	9.91508
	SEM	1.03971	2.27273	0.751255	1.67676	5.72448
	p value relative to WT (two-tailed, unpaired T-test)		0.462564	0.139368	0.487648	0.904251
