# Supplementary material for: BubR1 alterations that reinforce mitotic surveillance act against aneuploidy and cancer
Source: eLife. 2016 Aug 16;5:e16620. doi: 10.7554/eLife.16620 (PMC4987139; doi:10.7554/eLife.16620)
Supplement: Table 3—source data 1. — DOI: http://dx.doi.org/10.7554/eLife.16620.010 [file elife-16620-table3-data1.xlsx]

## Sheet: Table_3_source_data
Table 3 – Source data
	Chromosome 4 Aneuploidy rate (%)							Chromosome 7 Aneuploidy rate (%)
	Lung Tissue	Wild-type	FL-Bub1b	Bub1bΔI	Bub1bΔN	Bub1bN		Lung Tissue	Wild-type	FL-Bub1b	Bub1bΔI	Bub1bΔN	Bub1bN
		1	3	2	2	2			3	1	2	3	2
		1	2	2	4	3			3	3	2	2	3
		2	2	2	3	2			3	2	3	2	2
	AVG	1.33333	2.33333	2	3	2.33333		AVG	3	2	2.33333	2.33333	2.33333
	SD	0.57735	0.57735	0	1	0.57735		SD	0	1	0.57735	0.57735	0.57735
	SEM	0.333333	0.333333	0	0.57735	0.333333		SEM	0	0.57735	0.333333	0.333333	0.333333
	p value relative to WT (two-tailed, unpaired T-test)		0.101192	0.116117	0.0667665	0.101192		p value relative to WT (two-tailed, unpaired T-test)		0.158302	0.116117	0.116117	0.116117
	Heart tissue	Wild-type	FL-Bub1b	Bub1bΔI	Bub1bΔN	Bub1bN		Heart tissue	Wild-type	FL-Bub1b	Bub1bΔI	Bub1bΔN	Bub1bN
		3	2	2	1	1			1	2	2	2	1
		2	1	1	1	1			2	3	2	1	2
		1	1	1	3	2			2	1	2	3	2
	AVG	2	1.33333	1.33333	1.66667	1.33333		AVG	1.66667	2	2	2	1.66667
	SD	1	0.57735	0.57735	1.1547	0.57735		SD	0.57735	1	0	1	0.57735
	SEM	0.57735	0.333333	0.333333	0.666667	0.333333		SEM	0.333333	0.57735	0	0.57735	0.333333
	p value relative to WT (two-tailed, unpaired T-test)		0.373901	0.373901	0.724659	0.373901		p value relative to WT (two-tailed, unpaired T-test)		0.64333	0.373901	0.64333	1
	Eye tissue	Wild-type	FL-Bub1b	Bub1bΔI	Bub1bΔN	Bub1bN		Eye tissue	Wild-type	FL-Bub1b	Bub1bΔI	Bub1bΔN	Bub1bN
		2	2	2	3	2			2	2	1	2	2
		2	2	2	2	2			1	3	1	2	2
		2	2	1	1	1			3	2	2	3	2
	AVG	2	2	1.66667	2	1.66667		AVG	2	2.33333	1.33333	2.33333	2
	SD	0	0	0.57735	1	0.57735		SD	1	0.57735	0.57735	0.57735	0
	SEM	0	0	0.333333	0.57735	0.333333		SEM	0.57735	0.333333	0.333333	0.333333	0
	p value relative to WT (two-tailed, unpaired T-test)			0.373901	1	0.373901		p value relative to WT (two-tailed, unpaired T-test)		0.64333	0.373901	0.64333	1
	Kidney tissue	Wild-type	FL-Bub1b	Bub1bΔI	Bub1bΔN	Bub1bN		Kidney tissue	Wild-type	FL-Bub1b	Bub1bΔI	Bub1bΔN	Bub1bN
		2	2	1	3	2			3	2	1	2	2
		3	3	3	3	1			2	2	1	2	1
		1	2	2	2	3			1	2	2	2	1
	AVG	2	2.33333	2	2.66667	2		AVG	2	2	1.33333	2	1.33333
	SD	1	0.57735	1	0.57735	1		SD	1	0	0.57735	0	0.57735
	SEM	0.57735	0.333333	0.57735	0.333333	0.57735		SEM	0.57735	0	0.333333	0	0.333333
	p value relative to WT (two-tailed, unpaired T-test)		0.64333	1	0.373901	1		p value relative to WT (two-tailed, unpaired T-test)		1	0.373901	1	0.373901
	Spleen tissue	Wild-type	FL-Bub1b	Bub1bΔI	Bub1bΔN	Bub1bN		Spleen tissue	Wild-type	FL-Bub1b	Bub1bΔI	Bub1bΔN	Bub1bN
		3	3	3	3	2			3	2	1	2	3
		3	2	2	4	3			1	1	2	3	3
		4	4	1	2	3			3	3	2	3	3
	AVG	3.33333	3	2	3	2.66667		AVG	2.33333	2	1.66667	2.66667	3
	SD	0.57735	1	1	1	0.57735		SD	1.1547	1	0.57735	0.57735	0
	SEM	0.333333	0.57735	0.57735	0.57735	0.333333		SEM	0.666667	0.57735	0.333333	0.333333	0
	p value relative to WT (two-tailed, unpaired T-test)		0.64333	0.116117	0.64333	0.2302		p value relative to WT (two-tailed, unpaired T-test)		0.724659	0.421648	0.677869	0.373901
	Skeletal muscle tissue	Wild-type	FL-Bub1b	Bub1bΔI	Bub1bΔN	Bub1bN		Skeletal muscle tissue	Wild-type	FL-Bub1b	Bub1bΔI	Bub1bΔN	Bub1bN
		2	2	2	3	2			3	2	2	3	3
		3	2	2	3	2			2	2	1	3	1
		2	3	2	1	2			3	2	3	2	3
	AVG	2.33333	2.33333	2	2.33333	2		AVG	2.66667	2	2	2.66667	2.33333
	SD	0.57735	0.57735	0	1.1547	0		SD	0.57735	0	1	0.57735	1.1547
	SEM	0.333333	0.333333	0	0.666667	0		SEM	0.333333	0	0.57735	0.333333	0.666667
	p value relative to WT (two-tailed, unpaired T-test)		1	0.373901	1	0.373901		p value relative to WT (two-tailed, unpaired T-test)		0.116117	0.373901	1	0.677869
