# Supplementary material for: BubR1 alterations that reinforce mitotic surveillance act against aneuploidy and cancer
Source: eLife. 2016 Aug 16;5:e16620. doi: 10.7554/eLife.16620 (PMC4987139; doi:10.7554/eLife.16620)
Supplement: Figure 2—source data 1. — DOI: http://dx.doi.org/10.7554/eLife.16620.012 [file elife-16620-fig2-data1.xlsx]

## Sheet: Figure_2_source_data
Figure 2 – Source data
Figure 2C	Number of lung tumors	Wild-type	FL-Bub1b	Bub1bΔI	Bub1bΔI	Bub1bΔI
		20	11	8	16	16.2359
		26	13	6	22	18.4007
		21	6	10	29	21.6479
		21	9	14	33	23.8127
		19	12	15	26	9.74154
		20	7	17	28	20.5655
		31	10	10	22	23.8127
		23		9	19	20.5655
		19		9	19	19.4831
		18		12	18	23.8127
		32		14	27	32.4718
		24		16	30	17.3183
		25		11	28	25.9775
		24		14	24	29.2246
		22		13	19	41.131
		19		7	14	18.4007
		29		8	18	19.4831
		27		38	24	32.4718
		23		25	12	21.6479
		22		16	31	33.5542
	AVG	23.25	9.71429	13.6	22.95	23.4879
	SD	4.05067	2.56348	7.2286	5.969	7.25752
	SEM	0.905756	0.968904	1.61636	1.33471	1.62283
	p value relative to WT (Mann-Whitney U test for pairwise significance)		<0.0001	<0.0001	0.8458	0.773
Figure 2D	Chromosome 4 Aneuploidy rate (%)	Wild-type	FL-Bub1b	Bub1bΔI	Bub1bΔI	Bub1bΔI
		5	2	1	5	5
		4	2	1	6	4
		5	3.5	3	7	5
		5	2.5	2	7	6
		7	2.5	2	7	5
	AVG	5.2	2.5	1.8	6.4	5
	SD	1.09545	0.612372	0.83666	0.894427	0.707107
	SEM	0.489898	0.273861	0.374166	0.4	0.316228
	p value relative to WT (two-tailed, unpaired T-test)		0.00133713	0.00056334	0.0943498	0.740439
	Chromosome 7 Aneuploidy rate (%)	Wild-type	FL-Bub1b	Bub1bΔI	Bub1bΔI	Bub1bΔI
		4	2.5	1	5	3
		4	4	1	4	4
		5	2.5	3	7	5
		5	3	2	9	4
		7	3	1	7	4
	AVG	5	3	1.6	6.4	4
	SD	1.22474	0.612372	0.894427	1.94936	0.707107
	SEM	0.547723	0.273861	0.4	0.87178	0.316228
	p value relative to WT (two-tailed, unpaired T-test)		0.0114246	0.00103584	0.210975	0.152502
