# Supplementary material for: BubR1 alterations that reinforce mitotic surveillance act against aneuploidy and cancer
Source: eLife. 2016 Aug 16;5:e16620. doi: 10.7554/eLife.16620 (PMC4987139; doi:10.7554/eLife.16620)
Supplement: Figure 3—source data 1. — DOI: http://dx.doi.org/10.7554/eLife.16620.014 [file elife-16620-fig3-data1.xlsx]

## Sheet: Figure_3_source_data
Figure 3 – Source data
Figure 3B	Relative BubR1/centromere intensity (a.u.)	Wild-type	FL-Bub1b	Bub1bΔI	Bub1bΔN	Bub1bN
		0.891502	1.56814	1.48137	0.17934	1.17872
		0.974594	2.12734	2.17344	0.1553	1.15427
		1.1339	1.74797	2.04452	0.235676	0.943691
	AVG	1	1.81448	1.89978	0.190105	1.09223
	SD	0.123182	0.285472	0.368037	0.0412554	0.129216
	SEM	0.0711194	0.164817	0.212486	0.0238188	0.0746028
	p value relative to WT (two-tailed, unpaired T-test)		0.0105185	0.0159229	0.000417155	0.42147
Figure 3D	Relative Flag/centromere intensity (a.u.)	Wild-type	FL-Bub1b	Bub1bΔI	Bub1bΔN	Bub1bN
		1.13364	3.82597	7.27321	3.07009	1.00068
		0.924721	4.04241	6.76026	4.00796	0.860842
		1.13364	4.89805	5.69778	3.59384	0.966133
	AVG	1.064	4.25548	6.57708	3.5573	0.942551
	SD	0.120618	0.566907	0.803535	0.470001	0.0728391
	SEM	0.0696386	0.327304	0.463921	0.271355	0.0420537
	p value relative to WT (two-tailed, unpaired T-test)		0.000674944	0.000299933	0.000880872	0.209759
	p value relative to Bub1bΔI (two-tailed, unpaired T-test)	0.000299933	0.0149865		0.00493224	0.000267959
