# Supplementary material for: BubR1 alterations that reinforce mitotic surveillance act against aneuploidy and cancer
Source: eLife. 2016 Aug 16;5:e16620. doi: 10.7554/eLife.16620 (PMC4987139; doi:10.7554/eLife.16620)
Supplement: Figure 4—source data 1. — DOI: http://dx.doi.org/10.7554/eLife.16620.016 [file elife-16620-fig4-data1.xlsx]

## Sheet: Figure_4_source_data
Figure 4 – Source data
Figure 4B	Nuclear envelope breakdown to anaphase time (min)	Wild-type	FL-Bub1b	Bub1bΔI	Bub1bΔN	Bub1bN
		22.7407	26.0909	28.2857	23.2	24.1053
		25.1765	24.1818	30.0769	24.6087	22.9565
		23.7778	26	27.9048	23.4286	25.3
	AVG	23.8983	25.4242	28.7558	23.7458	24.1206
	SD	1.22233	1.07693	1.15987	0.756016	1.17181
	SEM	0.705713	0.621766	0.669653	0.436486	0.676547
	p value relative to WT (two-tailed, unpaired T-test)		0.180044	0.0075279	0.86306	0.831297
	Nuclear envelope breakdown to metaphase time (min)	Wild-type	FL-Bub1b	Bub1bΔI	Bub1bΔN	Bub1bN
		16.88	21.5	19.3333	18.25	19.8889
		19.75	20.3636	21.2	19.7	19.0588
		19.25	20.8	19.8667	18.6154	19.7315
	AVG	18.6267	20.8879	20.1333	18.8551	19.5597
	SD	1.53318	0.573256	0.96148	0.754144	0.440875
	SEM	0.88518	0.33097	0.555111	0.435405	0.254539
	p value relative to WT (two-tailed, unpaired T-test)		0.0749447	0.222758	0.828218	0.368342
	Metaphase to anaphase time (min)	Wild-type	FL-Bub1b	Bub1bΔI	Bub1bΔN	Bub1bN
		5.69231	4.78261	9.78571	4.6087	4.19048
		5.33333	4.1324	10.4348	4.61538	4.53846
		4.91667	4.82353	8.66667	5.36364	5.82609
	AVG	5.3141	4.57951	9.62905	4.86257	4.85167
	SD	0.388178	0.387751	0.894408	0.433947	0.861616
	SEM	0.224115	0.223868	0.516387	0.25054	0.497454
	p value relative to WT (two-tailed, unpaired T-test)		0.0812268	0.00155706	0.250343	0.444426
Figure 4C	Time arrested in nocodazole (h)	Wild-type	FL-Bub1b	Bub1bΔI	Bub1bΔN	Bub1bN
		2.92	3.75	4.76	2.45	3.1
		2.96	3.05	7.58	2.58	2.91
		3.1	4.08	6.3	2.42	3.02
			3.82
	AVG	2.99333	3.675	6.21333	2.48333	3.01
	SD	0.0945163	0.440189	1.412	0.085049	0.0953939
	SEM	0.054569	0.220095	0.815216	0.0491031	0.0550757
	p value relative to WT (two-tailed, unpaired T-test)		0.0495372	0.0169448	0.00225498	0.840308
Figure 4D	Time arrested in nocodazole (h) – 500 nM AZ3146	Wild-type	FL-Bub1b	Bub1bΔI	Bub1bΔN	Bub1bN
		0.71	1.71	2.09	1.18	1.38
		1.58	2.36	3.41	0.95	1.71
		1.32	2.32	2.92	1.1	1.59
	AVG	1.20333	2.13	2.80667	1.07667	1.56
	SD	0.44658	0.36428	0.667258	0.116762	0.167033
	SEM	0.257833	0.210317	0.385242	0.0674125	0.0964365
	p value relative to WT (two-tailed, unpaired T-test)		0.0495636	0.0258477	0.659366	0.264803
	Time arrested in nocodazole (h) – 2 µM AZ3146	Wild-type	FL-Bub1b	Bub1bΔI	Bub1bΔN	Bub1bN
		0.54	0.72	0.6	0.61	0.62
		0.6	0.6	0.63	0.75	0.72
		0.56	0.7	0.59	0.82	0.88
	AVG	0.566667	0.673333	0.606667	0.726667	0.74
	SD	0.0305505	0.064291	0.0208167	0.106927	0.131149
	SEM	0.0176383	0.0371184	0.0120185	0.0617342	0.0757188
	p value relative to WT (two-tailed, unpaired T-test)		0.0603306	0.134196	0.0673376	0.0896625
