# Supplementary material for: BubR1 alterations that reinforce mitotic surveillance act against aneuploidy and cancer
Source: eLife. 2016 Aug 16;5:e16620. doi: 10.7554/eLife.16620 (PMC4987139; doi:10.7554/eLife.16620)
Supplement: Figure 5—source data 1. — DOI: http://dx.doi.org/10.7554/eLife.16620.019 [file elife-16620-fig5-data1.xlsx]

## Sheet: Figure_5_source_data
Figure 5 – Source data
Figure 5A	Time in mitosis (min) – Vehicle	Wild-type	FL-Bub1b	Bub1bΔI
		22.7407	26.0909	38.1333
		25.1765	24.1818	31.4286
		23.7778	26	33.5385
	AVG	23.8983	25.4242	34.3668
	SD	1.22233	1.07693	3.42827
	SEM	0.705713	0.621766	1.97931
	p value relative to WT (two-tailed, unpaired T-test)		0.180044	0.00758789
	Time in mitosis (min) – 10 ng/ml Noc	Wild-type	FL-Bub1b	Bub1bΔI
		26.3158	24.5926	40
		23.8462	25.76	30.75
		24.6364	25.4074	31.36
	AVG	24.9328	25.2533	34.0367
	SD	1.26122	0.59876	5.1734
	SEM	0.728164	0.345695	2.98686
	p value relative to WT (two-tailed, unpaired T-test)		0.711166	0.0415028
	Time in mitosis (min) – 20 ng/ml Noc	Wild-type	FL-Bub1b	Bub1bΔI
		32.8148	34.96	51.4286
		29.9394	32.5385	48.8276
		30.7407	32.7407	62.52
	AVG	31.165	33.4131	54.2587
	SD	1.48391	1.3435	7.27172
	SEM	0.856738	0.775667	4.19833
	p value relative to WT (two-tailed, unpaired T-test)		0.123636	0.0057317
	Time in mitosis (min)	Wild-type + Veh	Wild-type + 10 ng/ml Noc	Wild-type + 20 ng/ml Noc	FL-Bub1b+ Veh	FL-Bub1b+ 10 ng/ml Noc	FL-Bub1b+ 20 ng/ml Noc	Bub1bΔI + Veh	Bub1bΔI + 10 ng/ml Noc	Bub1bΔI + 20 ng/ml Noc
		22.7407	26.3158	32.8148	26.0909	24.5926	34.96	38.1333	40	51.4286
		25.1765	23.8462	29.9394	24.1818	25.76	32.5385	31.4286	30.75	48.8276
		23.7778	24.6364	30.7407	26	25.4074	32.7407	33.5385	31.36	62.52
	AVG	23.8983	24.9328	31.165	25.4242	25.2533	33.4131	34.3668	34.0367	54.2587
	SD	1.22233	1.26122	1.48391	1.07693	0.59876	1.3435	3.42827	5.1734	7.27172
	SEM	0.705713	0.728164	0.856738	0.621766	0.345695	0.775667	1.97931	2.98686	4.19833
	p value relative to untreated control (two-tailed, unpaired T-test)		0.365346	0.00281418		0.821953	0.00130137		0.931023	0.0127901
Figure 5B	Time arrested (h)	Wild-type + DMSO	Wild-type + 2 µM AZ3146	FL-Bub1b+ DMSO	FL-Bub1b+ 2 µM AZ3146	Bub1bΔI+ DMSO	Bub1bΔI + 2 µM AZ3146
		0.3333	0.5	0.3333	0.6667	1	0.667
		0.5	0.5	0.5	0.8333	1.5	0.667
		0.5	0.5	0.5	0.8333	2.167	0.667
		0.5	0.667	0.5	1	3	0.667
		0.5	0.667	0.5	1.1667	3.833	0.667
		0.6667	0.667	0.5	1.1667	4	0.667
		0.8333	0.667	0.6667	1.3333	4.167	0.667
		1	0.667	0.6667	1.5	4.667	0.667
		1	0.667	0.6667	1.6667	5.333	0.667
		1.3333	0.667	0.6667	1.6667	5.333	0.667
		1.3333	0.667	0.6667	1.8333	5.5	0.833
		1.3333	0.667	0.6667	2	5.5	0.833
		1.5	0.833	0.6667	2	5.5	0.833
		1.5	0.833	0.6667	2.1667	5.5	0.833
		1.5	0.833	0.6667	2.1667	5.5	0.833
		1.6667	0.833	0.6667	2.3333	5.5	0.833
		1.6667	0.833	0.6667	2.6667	5.5	0.833
		1.6667	0.833	0.6667	2.6667	5.5	0.833
		1.6667	0.833	0.6667	2.8333	5.5	0.833
		1.6667	0.833	0.6667	2.8333	5.5	0.833
		1.6667	0.833	0.6667	3	5.5	0.833
		1.6667	0.833	0.6667	3	6	0.833
		1.6667	0.833	0.6667	3	6	0.833
		2	0.833	0.6667	3.1667	6	0.833
		2.1667	0.833	0.6667	3.1667	6	1
		2.1667	0.833	0.6667	3.1667	6	1
		2.1667	0.833	0.6667	3.1667	6	1
		2.1667	1	0.6667	3.3333	6	1
		2.1667	1	0.8333	3.3333	7	1
		2.1667	1	0.8333	3.3333	7	1
		2.1667	1	0.8333	3.3333	7	1
		2.1667	1	0.8333	3.6667	7	1
		2.1667	1	0.8333	4.3333		1
		2.3333	1	0.8333	4.3333		1
		2.3333	1	0.8333	4.3333		1
		2.3333	1	0.8333	4.3333		1
		2.3333	1.167	0.8333	5.5		1.167
		2.3333	1.167	0.8333	5.5		1.167
		2.5	1.167	0.8333	5.5		1.167
		2.5	1.167	0.8333	5.5		1.167
		2.5	1.167	0.8333	5.5		1.167
		2.6667	1.167	0.8333	5.5		1.167
		2.8333	1.167	1	5.5		1.167
		2.8333	1.167	1			1.167
		3	1.333	1			1.167
		3	1.333	1			1.333
		3	1.333	1			1.333
		3.1667	1.333	1			1.333
		3.1667	1.333	1			1.333
		3.3333	1.333	1			1.333
		4.3333	1.667	1			1.333
			1.667	1			1.333
			2	1			1.333
			2.167	1.1667			1.5
				1.1667			1.5
				1.1667			1.833
				1.1667			1.833
				1.3333			1.833
				1.3333			2
				1.3333			2
				1.3333
				1.3333
				1.3333
				1.3333
				1.5
				1.5
				1.5
				1.8333
	p value DMSO-treated TG relative to DMSO-treated WT (Log-rank, Mantel-Cox)			<0.0001		<0.0001
	p value AZ3146-treated TG relative to AZ3146-treated WT (Log-rank, Mantel-Cox)				0.1981		0.7512
	p value AZ3146-treated relative to DMSO-treated control (Log-rank, Mantel-Cox)		<0.0001		<0.0001		<0.0001
