# Supplementary material for: BubR1 alterations that reinforce mitotic surveillance act against aneuploidy and cancer
Source: eLife. 2016 Aug 16;5:e16620. doi: 10.7554/eLife.16620 (PMC4987139; doi:10.7554/eLife.16620)
Supplement: Figure 5—figure supplement 1—source data 1. — DOI: http://dx.doi.org/10.7554/eLife.16620.021 [file elife-16620-fig5-figsupp1-data1.xlsx]

## Sheet: Fig_5_supplement_1_source_data
Figure 5 – figure supplement 1 – source data
Figure 5 – figure supplement 1B	Relative PP2A/centromere intensity (a.u.)	Wild-type	Bub1bΔI
		41.8686	42.4024
		43.4572	35.1452
		40.12	39.486
	AVG	41.8153	39.0112
	SD	1.66923	3.6518
	SEM	0.963733	2.10837
	p value relative to WT (two-tailed, unpaired T-test)		0.29303
