# Supplementary material for: BubR1 alterations that reinforce mitotic surveillance act against aneuploidy and cancer
Source: eLife. 2016 Aug 16;5:e16620. doi: 10.7554/eLife.16620 (PMC4987139; doi:10.7554/eLife.16620)
Supplement: Figure 7—source data 1. — DOI: http://dx.doi.org/10.7554/eLife.16620.025 [file elife-16620-fig7-data1.xlsx]

## Sheet: Figure_7_source_data
Figure 7 – Source data
Figure 7B	Misalignments (%) – Vehicle	Wild-type	FL-Bub1b	Bub1bΔI	Bub1bΔN	Bub1bN
		4	4	8	0	8
		8	0	8	4	8
		0	4	8	0	4
		4	4	4	12	4
		4	4	4	12	8
		4	0	4	8	8
	AVG	4	2.66667	6	6	6.66667
	SD	2.52982	2.06559	2.19089	5.51362	2.06559
	SEM	1.0328	0.843274	0.894427	2.25093	0.843274
	p value relative to WT (two-tailed, unpaired T-test)		0.340893	0.173948	0.438124	0.073388
	Misalignments (%) – 10 nM AZD	Wild-type	FL-Bub1b	Bub1bΔI	Bub1bΔN	Bub1bN
		16	12	16	16	16
		24	12	16	24	24
		20	16	12	12	16
		16	12	16	16	12
		24	8	12	24	16
		20	16	16	20	16
	AVG	20	12.6667	14.6667	18.6667	16.6667
	SD	3.57771	3.01109	2.06559	4.84424	3.93277
	SEM	1.46059	1.22927	0.843274	1.97765	1.60555
	p value relative to WT (two-tailed, unpaired T-test)		0.00325781	0.0101196	0.59947	0.155615
