# Supplementary material for: BubR1 alterations that reinforce mitotic surveillance act against aneuploidy and cancer
Source: eLife. 2016 Aug 16;5:e16620. doi: 10.7554/eLife.16620 (PMC4987139; doi:10.7554/eLife.16620)
Supplement: Figure 9—source data 1. — DOI: http://dx.doi.org/10.7554/eLife.16620.029 [file elife-16620-fig9-data1.xlsx]

## Sheet: Figure_9A_source_data
Figure 9 – Source data
Figure 9A	Nuclear envelope breakdown to anaphase time (min)		FL-Bub1b	FL-Bub1b	Bub1bΔI	Bub1bΔI	Bub1bΔPheD	Bub1bΔPheD	Bub1bΔPhe	Bub1bΔPhe	Bub1bΔD	Bub1bΔD	Bub1bΔKARD	Bub1bΔKARD
		Doxycyclin	–	+	–	+	–	+	–	+	–	+	–	+
			22	22	22	24	22	20	20	22	22	20	22	22
			22	24	22	24	22	22	20	22	22	20	22	24
			22	30	22	24	22	22	22	22	22	22	22	26
			22	24	22	24	22	22	22	22	22	22	22	22
			22	22	24	26	22	22	22	22	22	22	22	20
			22	24	24	26	22	22	22	22	22	22	22	24
			24	24	24	26	24	22	22	22	22	22	22	26
			24	24	24	26	24	24	22	22	22	22	22	28
			24	26	24	26	24	24	24	24	24	24	24	24
			24	26	24	26	24	24	24	24	24	24	24	24
			24	26	24	26	24	24	24	24	24	24	24	24
			24	26	24	26	24	24	24	24	24	24	24	28
			24	24	24	26	24	24	24	24	24	24	24	24
			24	24	24	28	24	24	26	24	24	26	24	22
			24	24	26	28	26	24	26	24	24	26	24	24
			24	24	26	28	26	24	26	24	24	26	24	24
			24	22	26	28	26	24	26	24	24	28	26	24
			24	22	26	28	26	26	26	24	24	30	26	26
			24	28	26	30	26	26	26	24	24	30	26	28
			24	22	26	30	26	26	26	26	24	36	26	26
			26	24	26	36		26	26	26	26		26	30
			26	24	30	44		26	28	28	30			22
			26						30	28				24
			26						32	28
			26						36	30
			26							30
			28
			28
	AVG		24.2857	24.3636	24.5455	27.7273	24	23.7273	25.04	24.4615	23.6364	24.7	23.7143	24.6087
	SD		1.69656	2.01295	1.87025	4.50589	1.58944	1.6671	3.65696	2.48565	1.81385	3.90816	1.58565	2.3691
	SEM		0.320619	0.429161	0.398739	0.960659	0.355409	0.355427	0.731391	0.487476	0.386714	0.87389	0.346017	0.493992
	count		28	22	22	22	20	22	25	26	22	20	21	23
	p value relative to paired –Dox control (Mann-Whitney U test for pairwise significance)			0.9756		0.0003		0.6945		0.6193		0.6383		0.2025
	Nuclear envelope breakdown to metaphase time (min)		FL-Bub1b	FL-Bub1b	Bub1bΔI	Bub1bΔI	Bub1bΔPheD	Bub1bΔPheD	Bub1bΔPhe	Bub1bΔPhe	Bub1bΔD	Bub1bΔD	Bub1bΔKARD	Bub1bΔKARD
		Doxycyclin	–	+	–	+	–	+	–	+	–	+	–	+
			18	18	18	16	18	16	16	16	18	14	16	18
			18	18	18	18	20	18	16	16	18	16	16	18
			18	20	18	18	18	18	16	18	18	16	18	20
			18	20	20	18	18	20	18	18	18	16	18	20
			18	20	20	20	18	18	18	18	18	18	18	22
			18	20	20	20	18	18	18	18	18	18	18	18
			18	18	20	20	22	18	18	18	20	18	18	16
			18	18	20	20	18	20	18	18	20	18	18	18
			18	18	20	20	20	18	18	18	20	18	20	18
			20	18	20	20	20	18	20	20	20	18	20	18
			20	16	20	20	22	20	20	20	20	18	20	20
			20	22	20	20	20	20	20	20	20	20	20	22
			20	24	20	20	18	20	20	20	20	20	20	20
			20	30	20	20	20	20	20	20	20	20	20	20
			20	20	22	22	22	20	20	20	20	20	20	20
			20	18	22	22	22	20	20	20	20	20	20	18
			20	18	22	22	20	18	20	20	20	20	20	20
			20	20	22	22	20	20	22	20	20	22	20	18
			20	18	22	22	20	22	22	20	20	22	20	18
			22	20	22	22	22	20	22	20	20	26	20	18
			22	22	22	22		20	22	20	22			22
			22	22		32			22	20	26			24
			22	18					28	22
			22						30	22
			22							26
			22
	AVG		19.44	18.4386	19.5826	19.1584	18.9252	17.7104	19.6051	18.3967	19.0994	17.3701	18.243	17.9879
	SD		4.33119	5.89767	4.39111	6.28748	4.41047	5.47246	5.09205	5.5256	4.33999	5.7903	4.22782	5.64287
	SEM		0.818517	1.15663	0.915611	1.2575	0.940316	1.11706	0.998633	1.04424	0.885897	1.20736	0.901375	1.12857
	count		28	26	23	25	22	24	26	28	24	23	22	25
	p value relative to paired –Dox control (Mann-Whitney U test for pairwise significance)			0.4477		0.9772		0.2794		0.6079		0.0608		0.8079
	Metaphase to anaphase time (min)		FL-Bub1b	FL-Bub1b	Bub1bΔI	Bub1bΔI	Bub1bΔPheD	Bub1bΔPheD	Bub1bΔPhe	Bub1bΔPhe	Bub1bΔD	Bub1bΔD	Bub1bΔKARD	Bub1bΔKARD
		Doxycyclin	–	+	–	+	–	+	–	+	–	+	–	+
			2	2	2	4	2	2	2	2	2	2	2	2
			2	2	2	4	2	2	2	2	2	2	2	2
			4	2	4	4	2	2	2	2	2	2	2	2
			4	2	4	4	2	4	2	2	2	4	2	2
			4	2	4	4	2	4	4	4	2	4	4	4
			4	2	4	6	4	4	4	4	2	4	4	4
			4	2	4	6	4	4	4	4	4	4	4	4
			4	4	4	6	4	4	4	4	4	4	4	4
			4	4	4	6	4	4	4	4	4	4	4	4
			4	4	4	6	4	4	4	4	4	4	4	4
			4	4	4	6	4	4	4	4	4	4	4	4
			4	4	4	6	4	4	4	4	4	4	4	4
			4	4	4	6	4	4	4	4	4	4	4	4
			4	4	4	6	4	4	4	4	4	4	4	4
			4	4	4	6	4	4	4	4	4	4	4	4
			4	4	4	6	4	4	4	4	4	4	4	4
			4	4	4	6	4	4	4	4	4	4	4	4
			4	4	4	6	4	4	4	4	4	6	6	4
			4	4	4	6	4	4	4	4	4	6	6	4
			4	4	4	8	6	4	4	4	4	6	6	4
			4	4	4	8	6	4	6	4	4	6	6	4
			4	6	6	8	6	6	6	6	4	6	6	4
			4	6	6	8	6	6	6	6	4	6	6	6
			4	6	6	8	6	6	6	6	4	6	6	6
			4	6	6	8	6	6	6	8	4	6	6	6
			4	8	6	10	6	6	6	8	4	6	6	6
			4	12	6	10	6	6	6	8	6	6	8	6
			6		6	10		6	6	10	6	8		6
			6		8	12		6	8	10	6	8		8
			6			12			8	12	6	8		8
			6			14					6
			6								6
			6								8
			6
			6
			6
			6
	AVG		4.43243	4.22222	4.48276	7.09677	4.22222	4.34483	4.53333	5	4.12121	4.86667	4.51852	4.4
	SD		1.06824	2.17208	1.27113	2.52131	1.39596	1.20344	1.56983	2.50517	1.40885	1.6344	1.52846	1.52225
	SEM		0.175618	0.418018	0.236042	0.45284	0.268654	0.223474	0.286611	0.457379	0.245249	0.298399	0.294152	0.277923
	count		37	27	29	31	27	29	30	30	33	30	27	30
	p value relative to paired –Dox control (Mann-Whitney U test for pairwise significance)			0.1646		<0.0001		0.8263		0.86		0.058		0.6541

## Sheet: Figure_9B_source_data
Figure 9 – Source data
Figure 9B	Time arrested in mitosis (h)		FL-Bub1b	FL-Bub1b	Ratio FL-Bub1b relative to minus dox average	Bub1bΔI	Bub1bΔI	Ratio Bub1bΔI relative to minus dox average	Bub1bΔPheD	Bub1bΔPheD	Ratio Bub1bΔPheD relative to minus dox average	Bub1bΔPhe	Bub1bΔPhe	Ratio Bub1bΔPhe relative to minus dox average	Bub1bΔD	Bub1bΔD	Ratio Bub1bΔD relative to minus dox average	Bub1bΔKARD	Bub1bΔKARD	Ratio Bub1bΔKARD relative to minus dox average
		Doxycyclin	–	+		–	+		–	+		–	+		–	+		–	+
						3.66957
			2.2	3.2	0.903366	1.8	3	0.817536	2.8	2.8	0.731707	2	1.7	0.497539	1.5	2.2	0.68129	1.8	2.8	0.802083
			2.2	3.5	0.988056	2.2	3.2	0.872038	2.8	3.2	0.836237	2	1.8	0.526806	1.5	2.3	0.712258	2	3	0.859375
			2.2	3.5	0.988056	2.3	3.2	0.872038	3	3.2	0.836237	2.33	2.7	0.790209	1.8	2.7	0.836129	2.2	3.2	0.916667
			2.3	3.7	1.04452	2.8	3.3	0.899289	3.2	3.3	0.862369	2.17	2.7	0.790209	2	2.7	0.836129	2.2	3.2	0.916667
			2.5	3.7	1.04452	3	3.3	0.899289	3.2	3.3	0.862369	2.33	3	0.87801	2	3	0.929032	2.5	3.5	1.0026
			2.8	4	1.12921	3.2	3.7	1.00829	3.2	4.3	1.12369	2.5	3.2	0.936544	2.3	2.8	0.867097	2.5	3.5	1.0026
			2.8	4	1.12921	3.2	4	1.09005	3.3	4.3	1.12369	2.67	3.8	1.11215	2.3	2.8	0.867097	3	3.8	1.08854
			3	4	1.12921	3.2	4.2	1.14455	3.5	4.8	1.25436	3	4	1.17068	2.7	3.5	1.08387	3	3.8	1.08854
			3.2	4.2	1.18567	3.3	4.3	1.1718	3.7	4.8	1.25436	3.17	4.2	1.22921	2.7	3.3	1.02194	3.2	3.8	1.08854
			3.3	4.5	1.27036	3.3	4.7	1.28081	3.7	5	1.30662	3.17	4.3	1.25848	3	3.8	1.17677	3.2	4	1.14583
			3.3	5	1.41151	3.7	4.7	1.28081	4.7	5.3	1.38502	3.5	4.3	1.25848	3	3.8	1.17677	3.5	4	1.14583
			3.5	5	1.41151	3.8	5.2	1.41706	4.8	5.3	1.38502	3.67	4.3	1.25848	3.3	4.3	1.33161	3.5	4.2	1.20312
			3.7	5.2	1.46797	4	5.2	1.41706	4.8	5.7	1.48955	3.67	4.5	1.31701	3.3	5.2	1.61032	3.7	4.3	1.23177
			3.7	5.2	1.46797	4	5.2	1.41706	5	5.8	1.51568	3.67	4.5	1.31701	3.5	5.8	1.79613	4.3	4.3	1.23177
			3.7	5.3	1.4962	4.2	6	1.63507	5.7	6	1.56794	3.67	5.3	1.55115	3.5	6	1.85806	4.3	5.2	1.48958
			3.8	5.5	1.55266	4.2	6.2	1.68957		6	1.56794	3.83	5.5	1.60968	3.7	6.2	1.92	4.2	5.3	1.51823
			3.8	5.8	1.63735	4.3	6.5	1.77133		6.7	1.75087	4	5.7	1.66822	3.8	6.8	2.10581	4	5.3	1.51823
			4	6.2	1.75027	4.4	6.7	1.82583		7	1.82927	4.33	6	1.75602	4	7.3	2.26065	4.2	5.3	1.51823
			4			4.5	6.7	1.82583		7.7	2.0122	4.33	6.3	1.84382	4.3	7.8	2.41548	4.5	5.5	1.57552
			4.2			4.5	6.8	1.85308		8.2	2.14286	4.83	6.5	1.90235	4.5	8.7	2.69419	4.8	5.7	1.63281
			4.3			4.5	7	1.90758				5	6.7	1.96089	4.5			5	5.8	1.66146
			4.3			5	7.2	1.96209				5.33			4.5			5.2	6.2	1.77604
			4.5			5	7.3	1.98934							4.8
			4.8				7.5	2.04384							5
			5				7.8	2.12559
			5
		Average	3.54231	4.52778		3.66957	5.316		3.82667	5.135		3.41682	4.33333		3.22917	4.55		3.49091	4.35
		p value relative to paired – Dox control (Log-rank Mantel-Cox)		0.0009			0.0001			0.0018			0.0063			0.0078			0.0478
		p value relative to FL + Dox (Log-rank Mantel-Cox)						0.0253			0.0105			0.343			0.1907			0.795

## Sheet: Figure_9C_source_data
Figure 9 – Source data
Figure 9C	Misalignments (%) – Vehicle		FL-Bub1b	FL-Bub1b	Bub1bΔI	Bub1bΔI	Bub1bΔPheD	Bub1bΔPheD	Bub1bΔPhe	Bub1bΔPhe	Bub1bΔD	Bub1bΔD	Bub1bΔKARD	Bub1bΔKARD
		Doxycyclin	–	+	–	+	–	+	–	+	–	+	–	+
			4	2	0	2	4	4	4	4	0	4	4	6
			2	2	2	0	4	2	2	4	2	2	4	4
			0	0	4	2	0	4	2	2	0	2	2	2
	AVG		2	1.33333	2	1.33333	2.66667	3.33333	2.66667	3.33333	0.666667	2.66667	3.33333	4
	SD		2	1.1547	2	1.1547	2.3094	1.1547	1.1547	1.1547	1.1547	1.1547	1.1547	2
	SEM		1.1547	0.666667	1.1547	0.666667	1.33333	0.666667	0.666667	0.666667	0.666667	0.666667	0.666667	1.1547
	p value relative to paired –Dox control (two-tailed, paired T-test)			0.42265		0.666667		0.741801		0.42265		0.225403		0.42265
	Misalignments (%) – 50 µM AZD1152		FL-Bub1b	FL-Bub1b	Bub1bΔI	Bub1bΔI	Bub1bΔPheD	Bub1bΔPheD	Bub1bΔPhe	Bub1bΔPhe	Bub1bΔD	Bub1bΔD	Bub1bΔKARD	Bub1bΔKARD
		Doxycyclin	–	+	–	+	–	+	–	+	–	+	–	+
			14	8	16	10	14	6	16	8	18	10	12	8
			12	8	14	10	12	8	14	8	14	8	16	10
			14	10	14	10	12	6	14	10	12	8	12	8
	AVG		13.3333	8.66667	14.6667	10	12.6667	6.66667	14.6667	8.66667	14.6667	8.66667	13.3333	8.66667
	SD		1.1547	1.1547	1.1547	0	1.1547	1.1547	1.1547	1.1547	3.05505	1.1547	2.3094	1.1547
	SEM		0.666667	0.666667	0.666667	0	0.666667	0.666667	0.666667	0.666667	1.76383	0.666667	1.33333	0.666667
	p value relative to paired –Dox control (two-tailed, paired T-test)			0.0198039		0.0198039		0.0350987		0.0350987		0.0350987		0.0198039
