# Supplementary material for: BubR1 alterations that reinforce mitotic surveillance act against aneuploidy and cancer
Source: eLife. 2016 Aug 16;5:e16620. doi: 10.7554/eLife.16620 (PMC4987139; doi:10.7554/eLife.16620)
Supplement: Figure 9—figure supplement 1—source data 1. — DOI: http://dx.doi.org/10.7554/eLife.16620.031 [file elife-16620-fig9-figsupp1-data1.xlsx]

## Sheet: Figure_9_figure_supplement_1
Figure 9 – figure supplement 1 – source data
Figure 9 – figure supplement 1C	Nuclear envelope breakdown to anaphase time (min)		Bub1bΔPheDΔKARD	Bub1bΔPheDΔKARD
		Doxycyclin	–	+
			20	22
			22	22
			22	22
			24	22
			24	22
			24	22
			24	24
			24	24
			24	24
			24	24
			24	24
			24	24
			26	24
			26	24
			26	26
			26	26
			28	26
			30	26
			30	26
			34	26
			34	28
				30
				36
		AVG	25.7143	24.9565
		ST DEV	3.64887	3.18346
		SEM	0.79625	0.663796
		count	21	23
	p value relative to paired – Dox control (Mann-Whitney U test for pairwise significance)			0.4711
	NEBD to Metaphase (min)		Bub1bΔPheDΔKARD	Bub1bΔPheDΔKARD
		Doxycyclin	–	+
			18	16
			18	16
			18	18
			18	18
			20	18
			20	20
			20	20
			20	20
			20	20
			20	20
			20	20
			20	20
			20	20
			20	20
			22	20
			22	22
			22	22
			22	22
			24	22
			24	24
				26
		AVG	20.4	20.1905
		ST DEV	1.78885	2.35837
		SEM	0.4	0.514638
		count	20	21
	p value relative to paired – Dox control (Mann-Whitney U test for pairwise significance)			0.7671
	Metaphase to Anaphase (min)		Bub1bΔPheDΔKARD	Bub1bΔPheDΔKARD
		Doxycyclin	–	+
			2	2
			2	2
			2	2
			4	2
			4	4
			4	4
			4	4
			4	4
			4	4
			4	4
			4	4
			4	4
			4	4
			6	4
			6	4
			6	4
			6	4
			6	4
			6	4
			6	6
			8	6
			8	6
			10	6
			10	6
			10	8
				10
				10
				12
		AVG	5.36	4.92857
		ST DEV	2.36079	2.46349
		SEM	0.472158	0.465556
		count	25	28
	p value relative to paired – Dox control (Mann-Whitney U test for pairwise significance)			0.3666
