# Supplementary material for: BubR1 alterations that reinforce mitotic surveillance act against aneuploidy and cancer
Source: eLife. 2016 Aug 16;5:e16620. doi: 10.7554/eLife.16620 (PMC4987139; doi:10.7554/eLife.16620)
Supplement: Figure 10—source data 1. — DOI: http://dx.doi.org/10.7554/eLife.16620.033 [file elife-16620-fig10-data1.xlsx]

## Sheet: Figure_10B_source_data
Figure 10 – Source data
Figure 10B
		Nuclear envelope breakdown to anaphase time (min)		+ pBabe Empty Vector	+ pBabe KrasG12V
				22	22
				22	22
				22	22
				22	22
				22	22
				22	24
				22	24
				22	24
				24	24
				24	26
				24	26
				24	26
				24	26
				24	26
				24	26
				24	26
				24	28
				24	28
				24	30
				26	32
				26	34
				26
				28
				36
			AVG	24.25	25.7143
			ST DEV	2.96721	3.30368
			SEM	0.60568	0.720922
			count	24	21
		p value relative to empty vector control (Mann-Whitney U test for pairwise significance)			0.0606
		NEBD to Metaphase (min)		+ pBabe Empty Vector	+ pBabe KrasG12V
				18	18
				18	18
				18	18
				18	18
				18	18
				18	18
				18	20
				18	20
				18	20
				18	20
				18	20
				18	22
				20	22
				20	22
				20	22
				20	24
				20	24
				20	24
				30	24
			AVG	19.2632	20.6316
			ST DEV	2.7657	2.31446
			SEM	0.634496	0.530974
			count	19	19
		p value relative to empty vector control (Mann-Whitney U test for pairwise significance)			0.0177
		Metaphase to Anaphase (min)		+ pBabe Empty Vector	+ pBabe KrasG12V
				2	2
				2	2
				4	2
				4	2
				4	4
				4	4
				4	4
				4	4
				4	4
				4	4
				4	4
				4	4
				4	4
				4	4
				4	6
				4	6
				4	6
				4	6
				4	6
				4	6
				4	6
				6	6
				6	8
				6	8
				6	8
				6	10
				6
				6
				6
				8
				10
			AVG	4.70968	5
			ST DEV	1.59569	2.05913
			SEM	0.286595	0.403828
			count	31	26
		p value relative to empty vector control (Mann-Whitney U test for pairwise significance)			0.6516

## Sheet: Figure_10C_source_data
Figure 10 – Source data
Figure 10C	Time arrested in mitosis (h)	+ Empty Vector	+ pBabe KrasG12V
		1.8333	2.6667
		2	3.1667
		2.6667	3.1667
		2.8333	3.6667
		2.8333	3.6667
		2.8333	3.8333
		2.8333	4
		3	4.1667
		3	4.1667
		3.3333	4.1667
		3.5	4.1667
		3.5	4.3333
		3.5	4.3333
		3.5	4.3333
		3.5	4.3333
		3.6667	4.8333
		3.6667	5.3333
		3.6667	5.6667
		4.6667	5.8333
		4.6667	6.1667
		4.8333	6.5
		4.1667	7.3333
		4.3333
		4.5
		5.3333
		5.3333
		6
	p value relative to paired – Dox control (Log-rank Mantel-Cox)		0.0152

## Sheet: Figure_10D_source_data
Figure 10 – Source data
Figure 10D		Misaligned	Total Cells	Percent Misaligned
	+ Empty Vector	9	200	4.5
	+ KrasG12V	26	194	13.4021
			Outcome 1 (Misalignments)	Outcome 2 (Normal Metaphases)
		Group 1 (+/+, Empty Vector	9	191
		Group 2 (+/+, KrasG12V)	26	168
		Fischer's Exact two-tailed T-test p-value	0.0023

## Sheet: Figure_10E_source_data
Figure 10 – Source data
Figure 10E		Segregation defects	Total Cells	Percent segregation defects
	+ Empty Vector	5	38	13.1579
	+ pBabe KrasG12V	15	45	33.3333
			Outcome 1 (Segregation defects)	Outcome 2 (Normal metaphases)
		Group 1 (+/+, Empty Vector	5	33
		Group 2 (+/+, KrasG12V)	15	30
		p value (Fischer's Exact two-tailed T-test)		0.0407
		Lagging chromosomes	Total Cells	Percent lagging chromosomes
	+ Empty Vector	2	38	5.26316
	+ pBabe KrasG12V	3	45	6.66667
			Outcome 1 (Lagging chromosomes)	Outcome 2 (Normal metaphases)
		Group 1 (+/+, Empty Vector	2	36
		Group 2 (+/+, KrasG12V)	3	42
		p value (Fischer's Exact two-tailed T-test)		1
		Misaligned chromosomes	Total Cells	Percent misaligned chromosomes
	+ Empty Vector	1	38	2.63158
	+ pBabe KrasG12V	8	45	17.7778
			Outcome 1 (Misaligned chromosomes)	Outcome 2 (Normal metaphases)
		Group 1 (+/+, Empty Vector	1	37
		Group 2 (+/+, KrasG12V)	8	37
		p value (Fischer's Exact two-tailed T-test)		0.0348
		Chromatin bridges	Total Cells	Percent chromatin bridges
	+ Empty Vector	2	38	5.26316
	+ pBabe KrasG12V	4	45	8.88889
			Outcome 1 (Chromatin Bridges)	Outcome 2 (Normal metaphases)
		Group 1 (+/+, Empty Vector	2	36
		Group 2 (+/+, KrasG12V)	4	41
		p value (Fischer's Exact two-tailed T-test)		0.6829
